# Supplementary material for: A New Parametric Accelerated Failure Time Model for Semi‐Competing Risks Data
Source: Stat Med. 2026 Apr 6;45(8-9):e70405. doi: 10.1002/sim.70405 (PMC13051532; doi:10.1002/sim.70405)
Supplement: Supplementary file 1 — Data S1: sim70405‐sup‐0001‐Supinfo.zip. [file SIM-45-0-s001.zip]

Archive with 3 entries (2 files):
- sim70405-sup-0001-Supinfo/
- sim70405-sup-0001-Supinfo/'Supplementary material.pdf
- sim70405-sup-0001-Supinfo/'Supplementary material.tex
