# Supplementary material for: A New Parametric Accelerated Failure Time Model for Semi‐Competing Risks Data
Source: Stat Med. 2026 Apr 6;45(8-9):e70405. doi: 10.1002/sim.70405 (PMC13051532; doi:10.1002/sim.70405)
Supplement: Supplementary file 1 — Data S1: sim70405‐sup‐0001‐Supinfo.zip. [file SIM-45-0-s001.zip › sim70405-sup-0001-Supinfo/'Supplementary material.tex]

\documentclass[AMA,STIX1COL]{WileyNJD-v2}
\usepackage{xr}

\begin{document}
\appendix

%%%%%%%%%%%%%%%%%%%%%%%%%%%%%%%%%%%%%%%%%%%%%%%%%%%%%%%%%%%%

\section{Supplementary tables \label{appendix}}

\subsection{Supplementary information on the simulation study. \label{tablesStudy}}

\begin{center}
\begin{table}[h]
\centering
\caption{Final sample size ($N$), mean number of non-terminal events ($n_{i}$) and mean number of terminal events ($n_{m_0}, n_{m_1}$) in the respective transition over $1000$ iterations and for each simulation scenario.} \label{final_sample_size}
\begin{tabular*}{500pt}{@{\extracolsep\fill}lccccccccc@{\extracolsep\fill}}
\toprule
\multicolumn{1}{c}{} & \multicolumn{3}{c}{L (N=2352)} & \multicolumn{3}{c}{M (N=1176)} & \multicolumn{3}{c}{S (N=490)}\\
\cmidrule(l{3pt}r{3pt}){2-4} \cmidrule(l{3pt}r{3pt}){5-7} \cmidrule(l{3pt}r{3pt}){8-10}
\textbf{Setting} & $\mathbf{n}_{i}$ & $\mathbf{n}_{m_0}$ & $\mathbf{n}_{m_1}$ &   $\mathbf{n}_{i}$ & $\mathbf{n}_{m_0}$ & $\mathbf{n}_{m_1}$ &  $\mathbf{n}_{i}$ & $\mathbf{n}_{m_0}$ & $\mathbf{n}_{m_1}$ \\
\midrule
E65 & 659 & 1054 & 610 & 330 & 527 & 306 & 138 & 219 & 127 \\
%E65* &  &  &  & 217 & 306 & 166 & 90 & 129 & 69 \\
E80 & 659 & 1053 & 337 & 329 & 527 & 168 & 137 & 219 & 70 \\
L65 & 817 & 1435 & 811 & 410 & 716 & 407 & 170 & 299 & 169 \\
L80 & 819 & 1432 & 696 & 410 & 716 & 349 & 170 & 299 & 145 \\
\bottomrule
\end{tabular*}
\end{table}
\end{center}


\begin{center}
\begin{table}[h]
\centering
\caption{Mean censoring rates in the incidence transition ($c_{i}$) and the two mortality transitions ($c_{m_0}, c_{m_1}$) over $1000$ iterations and for each simulation scenario.} \label{final_sample_size}
\begin{tabular*}{500pt}{@{\extracolsep\fill}lccccccccc@{\extracolsep\fill}}
\toprule
\multicolumn{1}{c}{} & \multicolumn{3}{c}{L} & \multicolumn{3}{c}{M} & \multicolumn{3}{c}{S}\\
\cmidrule(l{3pt}r{3pt}){2-4} \cmidrule(l{3pt}r{3pt}){5-7} \cmidrule(l{3pt}r{3pt}){8-10}
\textbf{Setting} & $\mathbf{n}_{i}$ & $\mathbf{n}_{m_0}$ & $\mathbf{n}_{m_1}$ &   $\mathbf{n}_{i}$ & $\mathbf{n}_{m_0}$ & $\mathbf{n}_{m_1}$ &  $\mathbf{n}_{i}$ & $\mathbf{n}_{m_0}$ & $\mathbf{n}_{m_1}$ \\
\midrule
E65 & 72\% & 55\% & 74\% & 72\% & 55\% & 74\% & 71\% & 55\% & 74\% \\
%E65* &  &  &  & 217 & 306 & 166 & 90 & 129 & 69 \\
E80 & 72\% & 55\% & 86\% & 72\% & 55\% & 86\% & 71\% & 55\% & 86\% \\
L65 & 65\% & 39\% & 65\% & 65\% & 39\% & 65\% & 65\% & 39\% & 65\% \\
L80 & 65\% & 39\% & 70\% & 65\% & 39\% & 70\% & 65\% & 39\% & 70\% \\
\bottomrule
\end{tabular*}
\end{table}
\end{center}

\clearpage

\subsection{Supplementary tables of model application on simulation study data. \label{tablesSim}}


\begin{center}
\begin{table}[h]%
\centering
\caption{True parameter values for data simulation.}%
\begin{tabular*}{500pt}{@{\extracolsep\fill}lcr@{\extracolsep\fill}}%
\toprule
Parameter  & Setting  & True value \\
\midrule
$s_i^2$ & all & $ 0.008237$ \\
$s_{m_0}^2$ & all & $0.000714$ \\
$s_{m_1}^2$ & all & $0.00063$ \\
$c_{i,m_1}$ & all & $0.000115$ \\
$\kappa_{i}$ & all & $8.9461$ \\
$\kappa_{m_0}$ & all & $10.3388$ \\
$\kappa_{m_1}$ & all & $9.2104$ \\
\addlinespace
$\beta_{0,i}$ & all & $4.582482$\\
$\beta_{0,m_0}$ & all & $4.534187$ \\
$\beta_{0,m_1}$ & E80 and L80 &  $4.509869$\\
$\beta_{0,m_1}$ & E65 and L65 &  $4.30223$\\
\addlinespace
$\beta_{1,i}$ & all & $0.02616$\\
$\beta_{1,m_0}$ & all & $-0.04306$ \\
$\beta_{1,m_1}$ & all &  $-0.0743$ \\
\addlinespace
$E_i$ (Female) & all & $92.54702$\\
$E_{m_0}$ (Female) & all & $88.74005$ \\
$E_{m_1}$ (Female) & E65 and L65 &  $70.01974$ \\
$E_{m_1}$ (Female) & E80 and L80 &  $86.18$ \\
$E_i$ (Male) & all & $95.00$\\
$E_{m_0}$ (Male) & all & $85.00$ \\
$E_{m_1}$ (Male) & E65 and L65 &  $65.00$ \\
$E_{m_1}$ (Male) & E80 and L80 &  $80.00$ \\
$Med_i$ (Female) & all & $93.83270$\\
$Med_{m_0}$ (Female) & all & $89.90352$ \\
$Med_{m_1}$ (Female) & E65 and L65 &  $70.98273$ \\
$Med_{m_1}$ (Female) & E80 and L80 &  $87.36337$ \\
$Med_i$ (Male) & all & $96.31975$\\
$Med_{m_0}$ (Male) & all & $86.11444$ \\
$Med_{m_1}$ (Male) & E65 and L65 &  $65.89395$ \\
$Med_{m_1}$ (Male) & E80 and L80 &  $81.10025$ \\
\bottomrule
\end{tabular*}
\label{True_values_Model1}
\end{table}
\end{center}

\clearpage

\begin{center}
\begin{table}[h]%
\centering
\caption{Number of converged runs per 1000 iterations for each simulation setting and model.}%
\begin{tabular*}{500pt}{@{\extracolsep\fill}lcc@{\extracolsep\fill}}%
\toprule
Setting & Converged runs model HomVar & Converged runs model HetVar \\
\midrule
E65 L & 1000 & 1000 \\
E65 M  & 1000 & 1000 \\
E65 S & 1000 & 1000  \\
E80 L & 1000 & 1000 \\
E80 M & 1000 & 1000  \\
E80 S & 1000 & 1000  \\
L65 L & 1000 & 1000 \\
L65 M  & 1000 & 1000 \\
L65 S & 1000 & 1000 \\
L80 L & 1000 & 1000 \\
L80 M & 1000 & 1000 \\
L80 S & 1000 & 1000  \\
\bottomrule
\end{tabular*}
\label{convergence_status}
\end{table}
\end{center}

\clearpage 

\begin{center}
\begin{table}[h!]%
\centering
\caption{Model HomVar. Median bias and mean squared error (MSE) over 1000 iterations for each simulations scenario: E65, E80, L65, L80, and each initial sample size n=$2400$, n=$1200$, and n= $500$.}%
\begin{tabular*}{500pt}{@{\extracolsep\fill}llrrrrrr@{\extracolsep\fill}}%
\toprule
\multicolumn{2}{c}{ } & \multicolumn{2}{c}{\textbf{n=2400}} & \multicolumn{2}{c}{\textbf{n=1200}} & \multicolumn{2}{c}{\textbf{n=500}} \\
\cmidrule(l{3pt}r{3pt}){3-4} \cmidrule(l{3pt}r{3pt}){5-6} \cmidrule(l{3pt}r{3pt}){7-8}
Setting & Parameter  &  Median bias & MSE &  Median bias & MSE & Median bias & MSE  \\
\midrule
E65 & $b_{0,m_1}$ & 0.01 & 0.00 & 0.01 & 0.00 & 0.02 & 0.00\\
E65 & $b_{0,m_0}$ & 0.00 & 0.00 & 0.00 & 0.00 & 0.00 & 0.00\\
E65 & $b_{0,i}$ & 0.01 & 0.00 & 0.00 & 0.00 & 0.01 & 0.00\\
E65 & $b_{1,m_1}$ & -0.01 & 0.00 & -0.01 & 0.00 & -0.01 & 0.00\\
E65 & $b_{1,m_0}$ & 0.00 & 0.00 & 0.00 & 0.00 & 0.00 & 0.00\\
E65 & $b_{1,i}$ & 0.00 & 0.00 & 0.00 & 0.00 & 0.00 & 0.00\\
E65 & $\kappa_{m_1}$ & 0.95 & 1.38 & 0.93 & 1.78 & 0.94 & 3.13\\
E65 & $\kappa_{m_0}$ & 0.25 & 0.24 & 0.23 & 0.43 & 0.20 & 1.00\\
E65 & $\kappa_{i}$ & 1.09 & 1.44 & 1.11 & 1.71 & 1.06 & 2.33\\
\addlinespace
E80 & $b_{0,m_1}$ & 0.00 & 0.00 & 0.00 & 0.00 & 0.00 & 0.00\\
E80 & $b_{0,m_0}$ & 0.00 & 0.00 & 0.00 & 0.00 & 0.00 & 0.00\\
E80 & $b_{0,i}$ & 0.01 & 0.00 & 0.01 & 0.00 & 0.01 & 0.00\\
E80 & $b_{1,m_1}$ & 0.00 & 0.00 & 0.00 & 0.00 & 0.00 & 0.00\\
E80 & $b_{1,m_0}$ & 0.00 & 0.00 & 0.00 & 0.00 & 0.00 & 0.00\\
E80 & $b_{1,i}$ & 0.00 & 0.00 & 0.00 & 0.00 & 0.00 & 0.00\\
E80 & $\kappa_{m_1}$ & 0.14 & 1.28 & 0.07 & 2.67 & -0.04 & 7.60\\
E80 & $\kappa_{m_0}$ & 0.32 & 0.29 & 0.30 & 0.49 & 0.23 & 1.22\\
E80 & $\kappa_{i}$ & 0.92 & 1.09 & 0.88 & 1.28 & 0.80 & 1.93\\
\addlinespace
L65 & $b_{0,m_1}$ & 0.03 & 0.00 & 0.03 & 0.00 & 0.03 & 0.00\\
L65 & $b_{0,m_0}$ & 0.00 & 0.00 & 0.00 & 0.00 & 0.00 & 0.00\\
L65 & $b_{0,i}$ & 0.00 & 0.00 & 0.00 & 0.00 & 0.00 & 0.00\\
L65 & $b_{1,m_1}$ & -0.01 & 0.00 & -0.01 & 0.00 & -0.01 & 0.00\\
L65 & $b_{1,m_0}$ & 0.00 & 0.00 & 0.00 & 0.00 & 0.00 & 0.00\\
L65 & $b_{1,i}$ & 0.00 & 0.00 & 0.00 & 0.00 & 0.00 & 0.00\\
L65 & $\kappa_{m_1}$ & 1.42 & 2.21 & 1.36 & 2.38 & 1.35 & 3.00\\
L65 & $\kappa_{m_0}$ & 0.35 & 0.24 & 0.32 & 0.33 & 0.31 & 0.68\\
L65 & $\kappa_{i}$ & 1.33 & 1.89 & 1.32 & 2.05 & 1.25 & 2.35\\
\addlinespace
L80 & $b_{0,m_0}$ & -0.01 & 0.00 & -0.01 & 0.00 & 0.00 & 0.00\\
L80 & $b_{0,i}$ & 0.00 & 0.00 & 0.00 & 0.00 & 0.00 & 0.00\\
L80 & $b_{1,m_1}$ & 0.00 & 0.00 & 0.00 & 0.00 & 0.00 & 0.00\\
L80 & $b_{1,m_0}$ & 0.00 & 0.00 & 0.00 & 0.00 & 0.00 & 0.00\\
L80 & $b_{1,i}$ & 0.00 & 0.00 & 0.00 & 0.00 & 0.00 & 0.00\\
L80 & $\kappa_{m_1}$ & 0.03 & 0.54 & -0.05 & 1.33 & -0.19 & 3.75\\
L80 & $\kappa_{m_0}$ & 0.46 & 0.33 & 0.42 & 0.47 & 0.30 & 0.88\\
L80 & $\kappa_{i}$ & 1.16 & 1.50 & 1.13 & 1.59 & 1.09 & 2.04\\
\bottomrule
\end{tabular*}
\label{BiasMSEModelHomVar}
\end{table}
\end{center}

\begin{center}
\begin{table}[h!]%
\centering
\caption{Model HomVar. Median bias and mean squared error (MSE) for the respective mean and median age at the event over 1000 iterations for each simulations scenario: E65, E80, L65, L80, and each initial sample size n=$2400$, n=$1200$, and n= $500$.}%
\resizebox{15cm}{!}{
\begin{tabular*}{500pt}{@{\extracolsep\fill}llrrrrrr@{\extracolsep\fill}}%
\toprule
\multicolumn{2}{c}{ } & \multicolumn{2}{c}{\textbf{n=2400}} & \multicolumn{2}{c}{\textbf{n=1200}} & \multicolumn{2}{c}{\textbf{n=500}} \\
\cmidrule(l{3pt}r{3pt}){3-4} \cmidrule(l{3pt}r{3pt}){5-6} \cmidrule(l{3pt}r{3pt}){7-8}
Setting & Parameter  &  Median bias & MSE &  Median bias & MSE & Median bias & MSE  \\
\midrule
E65 & $E_{m_1}$(Female) & 1.34 & 5.00 & 1.30 & 7.86 & 1.43 & 17.60\\
E65 & $E_{m_1}$(Male) & 0.88 & 4.73 & 0.85 & 8.47 & 0.93 & 20.14\\
E65 & $E_{m_0}$(Female & -0.09 & 0.30 & -0.07 & 0.59 & -0.11 & 1.40\\
E65 & $E_{m_0}$(Male) & -0.02 & 0.29 & -0.01 & 0.59 & 0.00 & 1.43\\
E65 & $E_{i}$(Female) & 1.05 & 1.77 & 1.02 & 2.42 & 1.04 & 4.44\\
E65 & $E_{i}$(Male) & 1.10 & 2.68 & 1.11 & 4.45 & 1.05 & 9.29\\
E65 & $Med_{m_1}$(Female) & 1.33 & 5.00 & 1.29 & 7.89 & 1.41 & 17.80\\
E65 & $Med_{m_1}$(Male) & 0.87 & 4.75 & 0.83 & 8.54 & 0.91 & 20.43\\
E65 & $Med_{m_0}$(Female) & -0.10 & 0.31 & -0.08 & 0.61 & -0.12 & 1.46\\
E65 & $Med_{m_0}$(Male) & -0.04 & 0.29 & -0.02 & 0.60 & 0.00 & 1.45\\
E65 & $Med_{i}$(Female) & 1.03 & 1.75 & 0.99 & 2.42 & 1.04 & 4.52\\
E65 & $Med_{i}$(Male) & 1.07 & 2.68 & 1.08 & 4.51 & 1.02 & 9.53\\
\addlinespace
E80 & $E_{m_1}$(Female) & 0.11 & 1.84 & -0.07 & 3.86 & -0.21 & 10.73\\
E80 & $E_{m_1}$(Male) & 0.11 & 3.29 & 0.06 & 7.04 & -0.09 & 19.40\\
E80 & $E_{m_0}$(Female & -0.22 & 0.36 & -0.21 & 0.63 & -0.22 & 1.46\\
E80 & $E_{m_0}$(Male) & -0.10 & 0.30 & -0.09 & 0.59 & -0.10 & 1.44\\
E80 & $E_{i}$(Female) & 1.11 & 1.84 & 1.09 & 2.44 & 1.21 & 4.48\\
E80 & $E_{i}$(Male) & 1.21 & 2.88 & 1.22 & 4.23 & 1.27 & 8.75\\
E80 & $Med_{m_1}$(Female) & 0.11 & 1.81 & -0.04 & 3.81 & -0.18 & 10.76\\
E80 & $Med_{m_1}$(Male) & 0.11 & 3.25 & 0.07 & 6.99 & -0.08 & 19.54\\
E80 & $Med_{m_0}$(Female) & -0.24 & 0.38 & -0.23 & 0.66 & -0.23 & 1.52\\
E80 & $Med_{m_0}$(Male) & -0.12 & 0.31 & -0.11 & 0.61 & -0.11 & 1.47\\
E80 & $Med_{i}$(Female) & 1.08 & 1.82 & 1.08 & 2.45 & 1.20 & 4.59\\
E80 & $Med_{i}$(Male) & 1.20 & 2.89 & 1.22 & 4.31 & 1.26 & 9.01\\
\addlinespace
L65 & $E_{m_1}$(Female) & 2.52 & 8.83 & 2.39 & 10.95 & 2.33 & 18.16\\
L65 & $E_{m_1}$(Male) & 1.88 & 6.14 & 1.69 & 8.82 & 1.73 & 17.72\\
L65 & $E_{m_0}$(Female & -0.13 & 0.23 & -0.16 & 0.46 & -0.09 & 1.02\\
L65 & $E_{m_0}$(Male) & -0.08 & 0.25 & -0.05 & 0.49 & -0.08 & 1.24\\
L65 & $E_{i}$(Female) & 0.75 & 1.09 & 0.82 & 1.73 & 0.84 & 3.25\\
L65 & $E_{i}$(Male) & 0.85 & 2.02 & 0.89 & 3.34 & 0.82 & 6.99\\
L65 & $Med_{m_1}$(Female) & 2.52 & 8.85 & 2.38 & 11.01 & 2.33 & 18.39\\
L65 & $Med_{m_1}$(Male) & 1.87 & 6.15 & 1.68 & 8.89 & 1.72 & 17.99\\
L65 & $Med_{m_0}$(Female) & -0.15 & 0.24 & -0.18 & 0.47 & -0.09 & 1.04\\
L65 & $Med_{m_0}$(Male) & -0.10 & 0.25 & -0.06 & 0.50 & -0.09 & 1.25\\
L65 & $Med_{i}$(Female) & 0.72 & 1.05 & 0.79 & 1.70 & 0.80 & 3.28\\
L65 & $Med_{i}$(Male) & 0.81 & 2.00 & 0.85 & 3.36 & 0.80 & 7.15\\
\addlinespace
L80 & $E_{m_1}$(Female) & 0.02 & 1.41 & -0.07 & 3.14 & -0.27 & 7.20\\
L80 & $E_{m_1}$(Male) & -0.02 & 2.00 & -0.19 & 4.59 & -0.32 & 10.45\\
L80 & $E_{m_0}$(Female & -0.30 & 0.30 & -0.31 & 0.53 & -0.24 & 1.14\\
L80 & $E_{m_0}$(Male) & -0.16 & 0.29 & -0.17 & 0.53 & -0.14 & 1.20\\
L80 & $E_{i}$(Female) & 0.75 & 1.08 & 0.79 & 1.66 & 0.84 & 3.08\\
L80 & $E_{i}$(Male) & 0.91 & 2.01 & 0.97 & 3.24 & 0.92 & 6.79\\
L80 & $Med_{m_1}$(Female) & 0.01 & 1.38 & -0.07 & 3.07 & -0.28 & 7.04\\
L80 & $Med_{m_1}$(Male) & -0.02 & 1.98 & -0.18 & 4.55 & -0.31 & 10.33\\
L80 & $Med_{m_0}$(Female) & -0.33 & 0.32 & -0.34 & 0.55 & -0.25 & 1.18\\
L80 & $Med_{m_0}$(Male) & -0.18 & 0.30 & -0.19 & 0.55 & -0.16 & 1.21\\
L80 & $Med_{i}$(Female) & 0.72 & 1.05 & 0.76 & 1.65 & 0.81 & 3.12\\
L80 & $Med_{i}$(Male) & 0.88 & 2.00 & 0.94 & 3.27 & 0.89 & 6.96\\
\bottomrule
\end{tabular*}
}
\label{BiasMSE_EA_ModelHomVar}
\end{table}
\end{center}

\begin{center}
\begin{table}[h!]%
\centering
\caption{Model HetVar. Median bias and mean squared error (MSE) over 1000 iterations for each simulations scenario: E65, E80, L65, L80, and each initial sample size n=$2400$, n=$1200$, and n=$500$.}%
\resizebox{15cm}{!}{
\begin{tabular*}{500pt}{@{\extracolsep\fill}llrrrrrr@{\extracolsep\fill}}%
\toprule
\multicolumn{2}{c}{ } & \multicolumn{2}{c}{\textbf{n=2400}} & \multicolumn{2}{c}{\textbf{n=1200}} & \multicolumn{2}{c}{\textbf{n=500}} \\
\cmidrule(l{3pt}r{3pt}){3-4} \cmidrule(l{3pt}r{3pt}){5-6} \cmidrule(l{3pt}r{3pt}){7-8}
Setting & Parameter  &  Median bias & MSE &  Median bias & MSE & Median Bias & MSE  \\
\midrule
E65& $b_{0,m_1}$ & 0.01 & 0.00 & 0.01 & 0.00 & 0.02 & 0.00\\
E65& $b_{0,m_0}$ & 0.00 & 0.00 & 0.00 & 0.00 & 0.00 & 0.00\\
E65& $b_{0,i}$ & 0.01 & 0.00 & 0.00 & 0.00 & 0.01 & 0.00\\
E65& $b_{1,m_1}$ & -0.01 & 0.00 & -0.01 & 0.00 & -0.01 & 0.00\\
E65& $b_{1,m_0}$ & 0.00 & 0.00 & 0.00 & 0.00 & 0.00 & 0.00\\
E65& $b_{1,i}$ & 0.00 & 0.00 & 0.00 & 0.00 & 0.00 & 0.00\\
E65& $\kappa_{m_1}$ & 0.95 & 1.36 & 0.94 & 1.74 & 0.94 & 3.02\\
E65& $\kappa_{m_0}$ & 0.13 & 0.17 & 0.12 & 0.32 & 0.09 & 0.78\\
E65& $\kappa_{i}$ & 1.09 & 1.42 & 1.11 & 1.68 & 1.06 & 2.20\\
E65& $s^2_i$ & 0.01 & - & 0.01 & - & 0.01 & -\\
E65& $s^2_{m_0}$ & 0.00 & - & 0.00 & - & 0.00 & -\\
E65& $s^2_{m_1}$ & 0.00 & - & 0.00 & - & 0.00 & -\\
E65& $c_{i,m_1}$ & -4.00 & - & -4.00 & - & -4.00 & -\\
E65& $c_{m_0,m_1}$ & 0.00 & - & 0.00 & - & 0.00 & -\\
\addlinespace
E80 & $b_{0,m_1}$ & 0.00 & 0.00 & 0.00 & 0.00 & 0.00 & 0.00\\
E80 & $b_{0,m_0}$ & 0.00 & 0.00 & 0.00 & 0.00 & 0.00 & 0.00\\
E80 & $b_{0,i}$ & 0.01 & 0.00 & 0.01 & 0.00 & 0.01 & 0.00\\
E80 & $b_{1,m_1}$ & 0.00 & 0.00 & 0.00 & 0.00 & 0.00 & 0.00\\
E80 & $b_{1,m_0}$ & 0.00 & 0.00 & 0.00 & 0.00 & 0.00 & 0.00\\
E80 & $b_{1,i}$ & 0.00 & 0.00 & 0.00 & 0.00 & 0.00 & 0.00\\
E80 & $\kappa_{m_1}$ & 0.14 & 1.20 & 0.07 & 2.44 & 0.06 & 6.00\\
E80 & $\kappa_{m_0}$ & 0.16 & 0.20 & 0.15 & 0.36 & 0.11 & 0.80\\
E80 & $\kappa_{i}$ & 0.92 & 1.07 & 0.89 & 1.25 & 0.83 & 1.88\\
E80 & $s^2_i$ & 0.01 & - & 0.01 & - & 0.01 & -\\
E80 & $s^2_{m_0}$ & 0.00 & - & 0.00 & - & 0.00 & -\\
E80 & $s^2_{m_1}$ & 0.00 & - & 0.00 & - & 0.00 & -\\
E80 & $c_{i,m_1}$ & -4.00 & - & -4.00 & - & -4.00 & -\\
E80 & $c_{m_0,m_1}$ & 0.00 & - & 0.00 & - & 0.00 & -\\
\addlinespace
L65 & $b_{0,m_1}$ & 0.03 & 0.00 & 0.03 & 0.00 & 0.03 & 0.00\\
L65 & $b_{0,m_0}$ & 0.00 & 0.00 & 0.00 & 0.00 & 0.00 & 0.00\\
L65 & $b_{0,i}$ & 0.00 & 0.00 & 0.00 & 0.00 & 0.00 & 0.00\\
L65 & $b_{1,m_1}$ & -0.01 & 0.00 & -0.01 & 0.00 & -0.01 & 0.00\\
L65 & $b_{1,m_0}$ & 0.00 & 0.00 & 0.00 & 0.00 & 0.00 & 0.00\\
L65 & $b_{1,i}$ & 0.00 & 0.00 & 0.00 & 0.00 & 0.00 & 0.00\\
L65 & $\kappa_{m_1}$ & 1.42 & 2.19 & 1.37 & 2.35 & 1.36 & 2.97\\
L65 & $\kappa_{m_0}$ & 0.22 & 0.15 & 0.19 & 0.23 & 0.19 & 0.49\\
L65 & $\kappa_{i}$ & 1.33 & 1.88 & 1.32 & 2.03 & 1.26 & 2.29\\
L65 & $s^2_i$ & 0.01 & - & 0.01 & - & 0.01 & -\\
L65 & $s^2_{m_0}$ & 0.00 & - & 0.00 & - & 0.00 & -\\
L65 & $s^2_{m_1}$ & 0.00 & - & 0.00 & - & 0.00 & -\\
L65 & $c_{i,m_1}$ & -4.00 & - & -4.00 & - & -4.00 & -\\
L65 & $c_{m_0,m_1}$ & 0.00 & - & 0.00 & - & 0.00 & -\\
\addlinespace
L80 & $b_{0,m_1}$ & 0.00 & 0.00 & 0.00 & 0.00 & 0.00 & 0.00\\
L80 & $b_{0,m_0}$ & 0.00 & 0.00 & 0.00 & 0.00 & 0.00 & 0.00\\
L80 & $b_{0,i}$ & 0.00 & 0.00 & 0.00 & 0.00 & 0.00 & 0.00\\
L80 & $b_{1,m_1}$ & 0.00 & 0.00 & 0.00 & 0.00 & 0.00 & 0.00\\
L80 & $b_{1,m_0}$ & 0.00 & 0.00 & 0.00 & 0.00 & 0.00 & 0.00\\
L80 & $b_{1,i}$ & 0.00 & 0.00 & 0.00 & 0.00 & 0.00 & 0.00\\
L80 & $\kappa_{m_1}$ & 0.08 & 0.43 & 0.06 & 0.91 & 0.03 & 2.21\\
L80 & $\kappa_{m_0}$ & 0.28 & 0.18 & 0.28 & 0.28 & 0.22 & 0.49\\
L80 & $\kappa_{i}$ & 1.18 & 1.54 & 1.15 & 1.64 & 1.19 & 2.07\\
L80 & $s^2_i$ & 0.01 & - & 0.01 & - & 0.01 & -\\
L80 & $s^2_{m_0}$ & 0.00 & - & 0.00 & - & 0.00 & -\\
L80 & $s^2_{m_1}$ & 0.00 & - & 0.00 & - & 0.00 & -\\
L80 & $c_{i,m_1}$ & -4.00 & - & -4.00 & - & -4.00 & -\\
L80 & $c_{m_0,m_1}$ & 0.00 & - & 0.00 & - & 0.00 & -\\
\bottomrule
\end{tabular*}
}
\label{BiasMSEModelHetVar}
\end{table}
\end{center}


\begin{center}
\begin{table}[h!]%
\centering
\caption{Model HetVar. Median bias and mean squared error (MSE) for the mean and median age at the event over 1000 iterations for each simulations scenario: E65, E80, L65, L80, and each initial sample size n=$2400$, n=$1200$, and n=$500$.}%
\resizebox{17cm}{!}{
\begin{tabular*}{500pt}{@{\extracolsep\fill}llrrrrrr@{\extracolsep\fill}}%
\toprule
\multicolumn{2}{c}{ } & \multicolumn{2}{c}{\textbf{n=2400}} & \multicolumn{2}{c}{\textbf{n=1200}} & \multicolumn{2}{c}{\textbf{n=500}} \\
\cmidrule(l{3pt}r{3pt}){3-4} \cmidrule(l{3pt}r{3pt}){5-6} \cmidrule(l{3pt}r{3pt}){7-8}
Setting & Parameter  &  Median bias & MSE &  Median bias & MSE & Median Bias & MSE  \\
\midrule
E65 & $E_{m_1}$(Female) & 1.34 & 4.86 & 1.30 & 7.60 & 1.43 & 16.90\\
E65 & $E_{m_1}$(Male) & 0.88 & 4.54 & 0.85 & 8.11 & 0.96 & 19.16\\
E65 & $E_{m_0}$(Female & 0.18 & 0.31 & 0.21 & 0.59 & 0.16 & 1.34\\
E65 & $E_{m_0}$(Male) & 0.13 & 0.29 & 0.15 & 0.58 & 0.16 & 1.40\\
E65 & $E_{i}$(Female) & 1.05 & 1.76 & 1.02 & 2.39 & 1.04 & 4.35\\
E65 & $E_{i}$(Male) & 1.10 & 2.65 & 1.11 & 4.37 & 1.05 & 9.08\\
E65 & $Med_{m_1}$(Female) & 1.33 & 4.86 & 1.29 & 7.63 & 1.41 & 17.10\\
E65 & $Med_{m_1}$(Male) & 0.87 & 4.55 & 0.84 & 8.18 & 0.94 & 19.43\\
E65 & $Med_{m_0}$(Female) & 0.18 & 0.32 & 0.20 & 0.61 & 0.15 & 1.38\\
E65 & $Med_{m_0}$(Male) & 0.12 & 0.29 & 0.15 & 0.59 & 0.17 & 1.42\\
E65 & $Med_{i}$(Female) & 1.03 & 1.74 & 0.99 & 2.39 & 1.03 & 4.43\\
E65 & $Med_{i}$(Male) & 1.07 & 2.65 & 1.08 & 4.43 & 1.02 & 9.31\\
\addlinespace
E80 & $E_{m_1}$(Female) & 0.12 & 1.66 & -0.05 & 3.39 & -0.02 & 9.11\\
E80 & $E_{m_1}$(Male) & 0.12 & 2.97 & 0.07 & 6.29 & 0.07 & 16.86\\
E80 & $E_{m_0}$(Female & 0.11 & 0.30 & 0.11 & 0.55 & 0.12 & 1.35\\
E80 & $E_{m_0}$(Male) & 0.11 & 0.28 & 0.11 & 0.56 & 0.10 & 1.37\\
E80 & $E_{i}$(Female) & 1.11 & 1.82 & 1.07 & 2.39 & 1.18 & 4.36\\
E80 & $E_{i}$(Male) & 1.21 & 2.83 & 1.22 & 4.13 & 1.17 & 8.43\\
E80 & $Med_{m_1}$(Female) & 0.12 & 1.63 & -0.04 & 3.34 & 0.00 & 9.18\\
E80 & $Med_{m_1}$(Male) & 0.11 & 2.94 & 0.09 & 6.25 & 0.07 & 17.03\\
E80 & $Med_{m_0}$(Female) & 0.10 & 0.31 & 0.11 & 0.57 & 0.11 & 1.40\\
E80 & $Med_{m_0}$(Male) & 0.09 & 0.29 & 0.10 & 0.57 & 0.09 & 1.39\\
E80 & $Med_{i}$(Female) & 1.08 & 1.80 & 1.07 & 2.40 & 1.18 & 4.46\\
E80 & $Med_{i}$(Male) & 1.19 & 2.84 & 1.21 & 4.20 & 1.16 & 8.67\\
\addlinespace
L65 & $E_{m_1}$(Female) & 2.52 & 8.60 & 2.41 & 10.64 & 2.37 & 17.75\\
L65 & $E_{m_1}$(Male) & 1.88 & 5.84 & 1.70 & 8.41 & 1.75 & 17.00\\
L65 & $E_{m_0}$(Female & 0.15 & 0.23 & 0.14 & 0.43 & 0.20 & 1.00\\
L65 & $E_{m_0}$(Male) & 0.08 & 0.24 & 0.11 & 0.48 & 0.08 & 1.18\\
L65 & $E_{i}$(Female) & 0.75 & 1.08 & 0.82 & 1.69 & 0.81 & 3.20\\
L65 & $E_{i}$(Male) & 0.85 & 1.99 & 0.88 & 3.25 & 0.80 & 6.84\\
L65 & $Med_{m_1}$(Female) & 2.52 & 8.61 & 2.40 & 10.70 & 2.36 & 17.97\\
L65 & $Med_{m_1}$(Male) & 1.87 & 5.84 & 1.68 & 8.47 & 1.73 & 17.26\\
L65 & $Med_{m_0}$(Female) & 0.15 & 0.23 & 0.12 & 0.44 & 0.21 & 1.01\\
L65 & $Med_{m_0}$(Male) & 0.07 & 0.24 & 0.10 & 0.48 & 0.07 & 1.19\\
L65 & $Med_{i}$(Female) & 0.72 & 1.04 & 0.78 & 1.67 & 0.78 & 3.23\\
L65 & $Med_{i}$(Male) & 0.81 & 1.97 & 0.84 & 3.27 & 0.76 & 7.00\\
\addlinespace
L80 & $E_{m_1}$(Female) & 0.09 & 1.18 & 0.12 & 2.58 & 0.04 & 6.12\\
L80 & $E_{m_1}$(Male) & 0.05 & 1.71 & 0.02 & 3.92 & 0.04 & 9.10\\
L80 & $E_{m_0}$(Female & 0.07 & 0.21 & 0.07 & 0.41 & 0.09 & 1.00\\
L80 & $E_{m_0}$(Male) & 0.04 & 0.25 & 0.02 & 0.48 & 0.03 & 1.11\\
L80 & $E_{i}$(Female) & 0.72 & 1.03 & 0.76 & 1.55 & 0.77 & 2.89\\
L80 & $E_{i}$(Male) & 0.87 & 1.89 & 0.89 & 3.00 & 0.81 & 6.41\\
L80 & $Med_{m_1}$(Female) & 0.09 & 1.16 & 0.12 & 2.55 & 0.04 & 6.05\\
L80 & $Med_{m_1}$(Male) & 0.05 & 1.70 & 0.02 & 3.90 & 0.05 & 9.08\\
L80 & $Med_{m_0}$(Female) & 0.05 & 0.21 & 0.05 & 0.42 & 0.08 & 1.02\\
L80 & $Med_{m_0}$(Male) & 0.02 & 0.25 & 0.02 & 0.48 & 0.02 & 1.12\\
L80 & $Med_{i}$(Female) & 0.69 & 1.00 & 0.72 & 1.53 & 0.73 & 2.92\\
L80 & $Med_{i}$(Male) & 0.84 & 1.88 & 0.86 & 3.03 & 0.78 & 6.56\\
\bottomrule
\end{tabular*}
}
\label{BiasMSE_EA_ModelHetVar}
\end{table}
\end{center}

\begin{center}
\begin{table}[h!]%
\centering
\caption{Model HomVar. Coverage (\%) over 1000 iterations for each simulations scenario: E65,E80, L65, L80 and each initial sample size n=$2400$, n=$1200$ and n= $500$.}%
\begin{tabular*}{500pt}{@{\extracolsep\fill}llrrr@{\extracolsep\fill}}%
\toprule
\multicolumn{2}{c}{ } & \multicolumn{1}{c}{\textbf{n=2400}} & \multicolumn{1}{c}{\textbf{n=1200}} & \multicolumn{1}{c}{\textbf{n=500}} \\
\cmidrule(l{3pt}r{3pt}){3-3} \cmidrule(l{3pt}r{3pt}){4-4} \cmidrule(l{3pt}r{3pt}){5-4}
Setting & Parameter  &  Coverage &  Coverage & Coverage   \\
\midrule
E65 & $b_{0,m_1}$ & 90.5 & 96.7 & 98.1\\
E65 & $b_{0,m_0}$ & 94.1 & 94.4 & 95.6\\
E65 & $b_{0,i}$ & 86.5 & 91.0 & 93.0\\
E65 & $b_{1,m_1}$ & 94.3 & 96.5 & 97.0\\
E65 & $b_{1,m_0}$ & 95.3 & 94.4 & 93.9\\
E65 & $b_{1,i}$ & 95.0 & 94.1 & 94.8\\
E65 & $\kappa_{m_1}$ & 53.7 & 75.1 & 89.1\\
E65 & $\kappa_{m_0}$ & 87.6 & 92.7 & 92.6\\
E65 & $\kappa_{i}$ & 14.0 & 40.5 & 73.7\\
\addlinespace
E80 & $b_{0,m_1}$ & 94.4 & 97.1 & 96.4\\
E80 & $b_{0,m_0}$ & 87.0 & 93.8 & 95.7\\
E80 & $b_{0,i}$ & 83.5 & 87.2 & 90.6\\
E80 & $b_{1,m_1}$ & 95.9 & 96.1 & 96.9\\
E80 & $b_{1,m_0}$ & 94.0 & 94.5 & 95.2\\
E80 & $b_{1,i}$ & 94.9 & 96.7 & 95.6\\
E80 & $\kappa_{m_1}$ & 95.3 & 95.4 & 95.1\\
E80 & $\kappa_{m_0}$ & 82.1 & 88.8 & 93.1\\
E80 & $\kappa_{i}$ & 28.1 & 60.2 & 81.8\\
\addlinespace
L65 & $b_{0,m_1}$ & 49.6 & 80.4 & 96.4\\
L65 & $b_{0,m_0}$ & 86.8 & 90.2 & 94.4\\
L65 & $b_{0,i}$ & 94.5 & 95.3 & 93.5\\
L65 & $b_{1,m_1}$ & 90.8 & 96.2 & 98.1\\
L65 & $b_{1,m_0}$ & 93.8 & 94.8 & 93.8\\
L65 & $b_{1,i}$ & 94.8 & 93.9 & 94.1\\
L65 & $\kappa_{m_1}$ & 2.1 & 22.0 & 64.4\\
L65 & $\kappa_{m_0}$ & 65.7 & 83.8 & 90.5\\
L65 & $\kappa_{i}$ & 0.8 & 8.5 & 49.1\\
\addlinespace
L80 & $b_{0,m_1}$ & 94.8 & 93.8 & 93.6\\
L80 & $b_{0,m_0}$ & 71.8 & 85.8 & 91.0\\
L80 & $b_{0,i}$ & 93.5 & 91.9 & 94.8\\
L80 & $b_{1,m_1}$ & 96.1 & 95.1 & 94.5\\
L80 & $b_{1,m_0}$ & 94.3 & 93.9 & 93.7\\
L80 & $b_{1,i}$ & 94.2 & 94.6 & 96.5\\
L80 & $\kappa_{m_1}$ & 95.7 & 95.1 & 95.4\\
L80 & $\kappa_{m_0}$ & 53.3 & 75.6 & 88.0\\
L80 & $\kappa_{i}$ & 3.8 & 25.0 & 60.6\\
\bottomrule
\end{tabular*}
\label{CoverageModelHomVar}
\end{table}
\end{center}

\begin{center}
\begin{table}[h!]%
\centering
\caption{Model HomVar. Coverage (\%) for the mean and median age at the event over 1000 iterations for each simulations scenario: E65,E80, L65, L80 and each initial sample size n=$2400$, n=$1200$, and n= $500$.}%
\resizebox{17cm}{!}{
\begin{tabular*}{500pt}{@{\extracolsep\fill}llrrr@{\extracolsep\fill}}%
\toprule
\multicolumn{2}{c}{ } & \multicolumn{1}{c}{\textbf{n=2400}} & \multicolumn{1}{c}{\textbf{n=1200}} & \multicolumn{1}{c}{\textbf{n=500}} \\
\cmidrule(l{3pt}r{3pt}){3-3} \cmidrule(l{3pt}r{3pt}){4-4} \cmidrule(l{3pt}r{3pt}){5-4}
Setting & Parameter  &  Coverage &  Coverage & Coverage   \\
\midrule
E65 & $E_{m_1}$(Female) & 87.5 & 95.0 & 97.5\\
E65 & $E_{m_1}$(Male) & 94.1 & 97.2 & 97.9\\
E65 & $E_{m_0}$(Female & 94.3 & 95.0 & 96.4\\
E65 & $E_{m_0}$(Male) & 95.6 & 95.3 & 94.3\\
E65 & $E_{i}$(Female) & 56.0 & 75.3 & 83.5\\
E65 & $E_{i}$(Male) & 74.7 & 81.1 & 87.2\\
E65 & $Med_{m_1}$(Female) & 87.7 & 95.4 & 97.7\\
E65 & $Med_{m_1}$(Male) & 94.3 & 97.3 & 97.9\\
E65 & $Med_{m_0}$(Female) & 94.3 & 95.0 & 96.3\\
E65 & $Med_{m_0}$(Male) & 95.3 & 95.2 & 94.3\\
E65 & $Med_{i}$(Female) & 59.5 & 76.5 & 84.5\\
E65 & $Med_{i}$(Male) & 75.7 & 82.3 & 87.7\\
\addlinespace
E80 & $E_{m_1}$(Female) & 95.3 & 96.5 & 94.0\\
E80 & $E_{m_1}$(Male) & 95.8 & 96.0 & 93.8\\
E80 & $E_{m_0}$(Female & 89.9 & 95.5 & 95.9\\
E80 & $E_{m_0}$(Male) & 93.6 & 93.8 & 94.8\\
E80 & $E_{i}$(Female) & 51.5 & 73.1 & 80.6\\
E80 & $E_{i}$(Male) & 69.7 & 81.9 & 85.3\\
E80 & $Med_{m_1}$(Female) & 95.5 & 97.0 & 94.2\\
E80 & $Med_{m_1}$(Male) & 95.8 & 96.2 & 93.8\\
E80 & $Med_{m_0}$(Female) & 89.0 & 95.1 & 95.8\\
E80 & $Med_{m_0}$(Male) & 93.7 & 94.2 & 94.9\\
E80 & $Med_{i}$(Female) & 54.5 & 74.3 & 81.6\\
E80 & $Med_{i}$(Male) & 70.7 & 82.5 & 85.9\\
\addlinespace
L65 & $E_{m_1}$(Female) & 36.7 & 74.3 & 93.3\\
L65 & $E_{m_1}$(Male) & 75.2 & 90.7 & 97.2\\
L65 & $E_{m_0}$(Female & 93.7 & 92.4 & 94.8\\
L65 & $E_{m_0}$(Male) & 95.5 & 95.0 & 95.3\\
L65 & $E_{i}$(Female) & 67.3 & 77.7 & 86.2\\
L65 & $E_{i}$(Male) & 77.9 & 84.6 & 89.4\\
L65 & $Med_{m_1}$(Female) & 37.8 & 74.8 & 93.9\\
L65 & $Med_{m_1}$(Male) & 75.8 & 91.0 & 97.5\\
L65 & $Med_{m_0}$(Female) & 92.9 & 92.6 & 94.9\\
L65 & $Med_{m_0}$(Male) & 95.4 & 95.2 & 95.1\\
L65 & $Med_{i}$(Female) & 70.9 & 78.6 & 86.8\\
L65 & $Med_{i}$(Male) & 79.2 & 85.4 & 89.9\\
\addlinespace
L80  & $E_{m_1}$(Female) & 94.7 & 94.3 & 93.2\\
L80 & $E_{m_1}$(Male) & 96.2 & 94.3 & 93.7\\
L80 & $E_{m_0}$(Female & 86.2 & 90.6 & 93.2\\
L80 & $E_{m_0}$(Male) & 92.9 & 94.2 & 95.6\\
L80 & $E_{i}$(Female) & 68.0 & 79.3 & 87.5\\
L80 & $E_{i}$(Male) & 75.7 & 85.5 & 89.4\\
L80 & $Med_{m_1}$(Female) & 94.7 & 94.2 & 93.2\\
L80 & $Med_{m_1}$(Male) & 96.1 & 94.3 & 93.6\\
L80 & $Med_{m_0}$(Female) & 84.8 & 90.4 & 93.0\\
L80 & $Med_{m_0}$(Male) & 91.8 & 93.8 & 95.3\\
L80 & $Med_{i}$(Female) & 70.5 & 80.9 & 87.9\\
L80 & $Med_{i}$(Male) & 77.0 & 86.2 & 89.7\\
\bottomrule
\end{tabular*}
}
\label{Coverage_EA_ModelHomVar}
\end{table}
\end{center}


\begin{center}
\begin{table}[h!]%
\centering
\caption{Model HetVar. Coverage (\%) over 1000 iterations for each simulations scenario: E65,E80, L65, L80 and each initial sample size n=$2400$, n=$1200$ and n= $500$.}%
\resizebox{15cm}{!}{
\begin{tabular*}{500pt}{@{\extracolsep\fill}llrrr@{\extracolsep\fill}}%
\toprule
\multicolumn{2}{c}{ } & \multicolumn{1}{c}{\textbf{n=2400}} & \multicolumn{1}{c}{\textbf{n=1200}} & \multicolumn{1}{c}{\textbf{n=500}} \\
\cmidrule(l{3pt}r{3pt}){3-3} \cmidrule(l{3pt}r{3pt}){4-4} \cmidrule(l{3pt}r{3pt}){5-4}
Setting & Parameter  &  Coverage &  Coverage & Coverage   \\
\midrule
E65 & $b_{0,m_1}$ & 88.2 & 94.8 & 97.0\\
E65 & $b_{0,m_0}$ & 90.8 & 92.8 & 94.0\\
E65 & $b_{0,i}$ & 84.9 & 90.2 & 91.3\\
E65 & $b_{1,m_1}$ & 90.3 & 92.7 & 93.9\\
E65 & $b_{1,m_0}$ & 95.0 & 93.9 & 93.7\\
E65 & $b_{1,i}$ & 94.7 & 93.0 & 94.4\\
E65 & $\kappa_{m_1}$ & 51.0 & 71.7 & 86.9\\
E65 & $\kappa_{m_0}$ & 79.1 & 81.4 & 79.0\\
E65 & $\kappa_{i}$ & 9.6 & 35.5 & 63.9\\
E65 & $s^2_i$ & - & - & -\\
E65 & $s^2_{m_0}$ & - & - & -\\
E65 & $s^2_{m_1}$ & - & - & -\\
E65 & $c_{i,m_1}$ & - & - & -\\
E65 & $c_{m_0,m_1}$ & - & - & -\\
\addlinespace
E80 & $b_{0,m_1}$ & 89.4 & 92.0 & 92.1\\
E80 & $b_{0,m_0}$ & 92.6 & 93.9 & 93.8\\
E80 & $b_{0,i}$ & 81.6 & 86.2 & 90.1\\
E80 & $b_{1,m_1}$ & 90.8 & 90.6 & 92.5\\
E80 & $b_{1,m_0}$ & 93.6 & 94.4 & 94.6\\
E80 & $b_{1,i}$ & 94.8 & 95.6 & 95.4\\
E80 & $\kappa_{m_1}$ & 92.5 & 92.5 & 93.2\\
E80 & $\kappa_{m_0}$ & 86.7 & 87.0 & 86.2\\
E80 & $\kappa_{i}$ & 22.9 & 54.8 & 76.5\\
E80 & $s^2_i$ & - & - & -\\
E80 & $s^2_{m_0}$ & - & - & -\\
E80 & $s^2_{m_1}$ & - & - & -\\
E80 & $c_{i,m_1}$ & - & - & -\\
E80 & $c_{m_0,m_1}$ & - & - & -\\
\addlinespace
L65 & $b_{0,m_1}$ & 38.8 & 73.5 & 93.3\\
L65 & $b_{0,m_0}$ & 94.4 & 93.8 & 94.2\\
L65 & $b_{0,i}$ & 93.5 & 94.6 & 93.1\\
L65 & $b_{1,m_1}$ & 80.3 & 91.3 & 93.6\\
L65 & $b_{1,m_0}$ & 93.6 & 94.0 & 93.6\\
L65 & $b_{1,i}$ & 94.0 & 93.0 & 93.7\\
L65 & $\kappa_{m_1}$ & 1.5 & 16.7 & 58.4\\
L65 & $\kappa_{m_0}$ & 74.4 & 84.0 & 80.5\\
L65 & $\kappa_{i}$ & 0.3 & 5.9 & 39.6\\
L65 & $s^2_i$ & - & - & -\\
L65 & $s^2_{m_0}$ & - & - & -\\
L65 & $s^2_{m_1}$ & - & - & -\\
L65 & $c_{i,m_1}$ & - & - & -\\
L65 & $c_{m_0,m_1}$ & - & - & -\\
\addlinespace
L80 & $b_{0,m_1}$ & 90.2 & 90.7 & 93.3\\
L80 & $b_{0,m_0}$ & 94.5 & 93.7 & 94.1\\
L80 & $b_{0,i}$ & 92.9 & 91.4 & 94.4\\
L80 & $b_{1,m_1}$ & 88.9 & 87.6 & 89.8\\
L80 & $b_{1,m_0}$ & 94.3 & 93.6 & 92.9\\
L80 & $b_{1,i}$ & 93.6 & 93.3 & 95.9\\
L80 & $\kappa_{m_1}$ & 93.0 & 92.7 & 94.6\\
L80 & $\kappa_{m_0}$ & 72.8 & 78.6 & 81.8\\
L80 & $\kappa_{i}$ & 1.3 & 14.1 & 43.7\\
L80 & $s^2_i$ & - & - & -\\
L80 & $s^2_{m_0}$ & - & - & -\\
L80 & $s^2_{m_1}$ & - & - & -\\
L80 & $c_{i,m_1}$ & - & - & -\\
L80 & $c_{m_0,m_1}$ & - & - & -\\
\bottomrule
\end{tabular*}
}
\label{CoverageModelHetVar}
\end{table}
\end{center}


\begin{center}
\begin{table}[h!]%
\centering
\caption{Model HetVar. Coverage (\%) for the mean and median age at the event over 1000 iterations for each simulations scenario: E65,E80, L65, L80 and each initial sample size n=$2400$, n=$1200$, and n= $500$.}%
\resizebox{17cm}{!}{
\begin{tabular*}{500pt}{@{\extracolsep\fill}llrrr@{\extracolsep\fill}}%
\toprule
\multicolumn{2}{c}{ } & \multicolumn{1}{c}{\textbf{n=2400}} & \multicolumn{1}{c}{\textbf{n=1200}} & \multicolumn{1}{c}{\textbf{n=500}} \\
\cmidrule(l{3pt}r{3pt}){3-3} \cmidrule(l{3pt}r{3pt}){4-4} \cmidrule(l{3pt}r{3pt}){5-4}
Setting & Parameter  &  Coverage &  Coverage & Coverage   \\
\midrule
E65 & $E_{m_1}$(Female) & 84.5 & 93.0 & 95.9\\
E65 & $E_{m_1}$(Male) & 92.4 & 95.9 & 97.1\\
E65 & $E_{m_0}$(Female & 90.1 & 92.3 & 94.7\\
E65 & $E_{m_0}$(Male) & 93.4 & 94.6 & 93.1\\
E65 & $E_{i}$(Female) & 55.2 & 74.3 & 82.5\\
E65 & $E_{i}$(Male) & 73.3 & 79.9 & 86.6\\
E65 & $Med_{m_1}$(Female) & 85.2 & 93.4 & 96.0\\
E65 & $Med_{m_1}$(Male) & 92.5 & 96.2 & 97.1\\
E65 & $Med_{m_0}$(Female) & 90.5 & 92.6 & 94.5\\
E65 & $Med_{m_0}$(Male) & 93.4 & 94.8 & 93.1\\
E65 & $Med_{i}$(Female) & 57.8 & 75.4 & 83.6\\
E65 & $Med_{i}$(Male) & 74.5 & 80.9 & 87.1\\
\addlinespace
E80 & $E_{m_1}$(Female) & 90.8 & 92.4 & 90.5\\
E80 & $E_{m_1}$(Male) & 92.2 & 92.1 & 93.4\\
E80 & $E_{m_0}$(Female & 92.1 & 94.0 & 93.8\\
E80 & $E_{m_0}$(Male) & 94.1 & 94.1 & 94.4\\
E80 & $E_{i}$(Female) & 50.3 & 70.8 & 80.6\\
E80 & $E_{i}$(Male) & 68.5 & 81.0 & 85.1\\
E80 & $Med_{m_1}$(Female) & 90.7 & 92.6 & 90.3\\
E80 & $Med_{m_1}$(Male) & 92.2 & 92.0 & 93.3\\
E80 & $Med_{m_0}$(Female) & 92.2 & 94.4 & 93.9\\
E80 & $Med_{m_0}$(Male) & 94.0 & 94.2 & 94.6\\
E80 & $Med_{i}$(Female) & 53.2 & 72.4 & 81.3\\
E80 & $Med_{i}$(Male) & 69.7 & 81.4 & 85.9\\
\addlinespace
L65 & $E_{m_1}$(Female) & 29.3 & 67.1 & 89.7\\
L65 & $E_{m_1}$(Male) & 64.4 & 85.5 & 94.0\\
L65 & $E_{m_0}$(Female & 90.4 & 92.8 & 93.6\\
L65 & $E_{m_0}$(Male) & 93.0 & 93.6 & 93.9\\
L65 & $E_{i}$(Female) & 66.2 & 75.7 & 85.3\\
L65 & $E_{i}$(Male) & 76.7 & 83.2 & 89.0\\
L65 & $Med_{m_1}$(Female) & 29.8 & 67.9 & 90.3\\
L65 & $Med_{m_1}$(Male) & 65.2 & 85.8 & 94.2\\
L65 & $Med_{m_0}$(Female) & 91.0 & 93.1 & 93.8\\
L65 & $Med_{m_0}$(Male) & 93.8 & 93.6 & 94.5\\
L65 & $Med_{i}$(Female) & 69.8 & 77.4 & 86.3\\
L65 & $Med_{i}$(Male) & 77.7 & 83.6 & 89.3\\
\addlinespace
L80 & $E_{m_1}$(Female) & 90.6 & 92.0 & 93.7\\
L80 & $E_{m_1}$(Male) & 92.0 & 91.1 & 92.8\\
L80 & $E_{m_0}$(Female & 94.1 & 94.3 & 93.1\\
L80 & $E_{m_0}$(Male) & 93.3 & 93.2 & 94.8\\
L80 & $E_{i}$(Female) & 66.5 & 79.4 & 88.2\\
L80 & $E_{i}$(Male) & 74.6 & 85.0 & 90.5\\
L80 & $Med_{m_1}$(Female) & 90.8 & 91.8 & 93.4\\
L80 & $Med_{m_1}$(Male) & 91.8 & 90.9 & 92.9\\
L80 & $Med_{m_0}$(Female) & 94.0 & 94.1 & 93.4\\
L80 & $Med_{m_0}$(Male) & 93.4 & 93.1 & 94.7\\
L80 & $Med_{i}$(Female) & 70.0 & 80.9 & 88.4\\
L80 & $Med_{i}$(Male) & 76.4 & 86.0 & 90.7\\
\bottomrule
\end{tabular*}
}
\label{Coverage_EA_ModelHetVar}
\end{table}
\end{center}

\clearpage

\end{document}
